# Supplementary material for: Combining Computational Screening and Machine Learning to Predict Metal–Organic Framework Adsorbents and Membranes for Removing CH4 or H2 from Air
Source: Membranes (Basel). 2022 Aug 25;12(9):830. doi: 10.3390/membranes12090830 (PMC9503901; doi:10.3390/membranes12090830)
Supplement: Supplementary file 1 [file membranes-12-00830-s001.zip]

Archive with 1 entries (1 files):
- membranes-1854793-supplementary.pdf
